# Supplementary material for: Quinoa (Chenopodium Quinoa Willd.) as Functional Ingredient for the Formulation of Gluten-Free Shortbreads
Source: Foods. 2024 Jan 24;13(3):377. doi: 10.3390/foods13030377 (PMC10855087; doi:10.3390/foods13030377)
Supplement: Supplementary file 1 [file foods-13-00377-s001.zip]

Archive with 1 entries (1 files):
- foods-2825592-supplementary.pdf
